# Supplementary material for: Improved Antioxidant Blood Parameters in Piglets Fed Diets Containing Solid-State Fermented Mixture of Olive Mill Stone Waste and Lathyrus clymenum Husks
Source: Antioxidants (Basel). 2024 May 22;13(6):630. doi: 10.3390/antiox13060630 (PMC11201101; doi:10.3390/antiox13060630)
Supplement: Supplementary file 1 [file antioxidants-13-00630-s001.zip]

Archive with 1 entries (1 files):
- antioxidants-2961449-supplementary.pdf
